# Supplementary material for: Altered gut microbiota associated with symptom severity in schizophrenia
Source: PeerJ. 2020 Jul 29;8:e9574. doi: 10.7717/peerj.9574 (PMC7395597; doi:10.7717/peerj.9574)
Supplement: Supplemental Information 3 [file peerj-08-9574-s003.xlsx]

## Sheet: data
ID	Group	Age	EDUYear	Sex	height	weight	Cigarette(1:non-smoker, 2:smoker)	Alcohol(1:alcohol intake, 2:no alcohol intake)	Total cholesterol	Triglyceride	HbA1c	Glucose	High-density lipoprotein	Low-density lipoprotein	antipsychotic treatment(0:no drugs use, 1:risperidone, 2:olanzapine, 3:resperidone & olanzapine, 4:other drugs)
SZH2016001	NC	40	11	Male	NA	NA	1	1	6.22	3.36	9.3	14.01	1.25	3.78	NA
SZH2016003	NC	23	15	Male	NA	NA	1	2	5.02	2.95	4.9	5.43	1.49	3.02	NA
SZH2016004	NC	25	15	Female	NA	NA	2	2	4.87	1.43	5.3	4.93	1.23	3.94	NA
SZH2016007	NC	31	15	Male	NA	NA	1	1	5.48	1.37	5.1	5.21	1.84	3.05	NA
SZH2016010	NC	37	12	Female	NA	NA	1	2	6.56	1.42	4.9	5.46	1.8	4.12	NA
SZH2016012	NC	22	15	Male	NA	NA	1	1	4.19	0.58	5	4.48	1.43	2.94	NA
SZH2016023	NC	33	9	Male	NA	NA	1	1	6.5	3.66	5.4	5.77	1.33	4.76	NA
SZH2017005	NC	32	9	Male	NA	NA	1	1	5.2	0.72	5.2	5.1	1.61	3.81	NA
SZH2018002	NC	24	15	Male	166	68	1	1	4.82	0.55	5.3	6.13	1.66	2.44	NA
SZH2018004	NC	40	16	Male	176	76	1	1	7.49	2.02	5.5	5.97	1.71	4.73	NA
SZH2018006	NC	24	17	Female	162	50	1	2	6.03	0.76	5.1	5.61	2.09	3.17	NA
SZH2018008	NC	23	17	Female	162	48	1	1	5.55	0.42	5.1	6.55	2.28	2.59	NA
SZH2018009	NC	24	16	Female	161	50	1	2	5.67	0.64	5.2	5.33	1.06	2.35	NA
SZH2018010	NC	24	18	Male	179	76	1	1	4.09	0.78	5.3	5.64	1.34	2.03	NA
SZH2018020	NC	19	13	Female	155	59	1	1	5.16	3.09	5.1	6.2	1.21	2.69	NA
SZH2018021	NC	24	14	Female	158	49	1	2	5.54	0.96	5	5.58	1.39	3.08	NA
SZH2018023	NC	22	15	Female	151	41	1	2	5.58	1.05	4.8	5.87	1.47	3.07	NA
SZH2018026	NC	24	16	Male	174	63	1	1	5.72	0.87	4.8	6.41	1.34	3.31	NA
SZH2018028	NC	55	10	Female	155	59	1	2	5.84	0.49	5.5	5.32	1.72	2.9	NA
SZH2018029	NC	58	10	Female	156	58	1	2	4.34	0.92	5.9	6.17	1.72	1.43	NA
SZH2018030	NC	46	15	Male	170	75	1	1	7.5	3.62	5.2	5.63	1.18	4.62	NA
SZH2018031	NC	43	17	Female	162	68	1	2	6.75	0.59	5	5.15	1.98	3.54	NA
SZH2018032	NC	43	16	Female	160	57	1	2	8.69	0.81	5.2	5.35	1.82	5.35	NA
SZH2018034	NC	51	12	Female	155	54	1	2	5.61	0.79	4.9	5.71	1.42	3.07	NA
SZH2018035	NC	24	17	Male	180	66	1	1	5.77	0.47	4.6	4.83	1.55	3.07	NA
SZH2018036	NC	50	15	Male	167	70	1	2	7.62	1.19	4.5	5.35	1.55	4.59	NA
SZH2018037	NC	35	17	Male	177	61	1	1	4.8	1.17	5.6	5.68	1.65	2.67	NA
SZH2018038	NC	32	15	Female	153	53	1	2	5.42	0.81	5	5.12	2	2.9	NA
SZH2018039	NC	38	15	Male	159	53	1	1	6.77	0.95	5.4	4.96	1.91	4.21	NA
SZH2018040	NC	58	11	Female	159	67	1	2	5.01	1.01	6.1	5.4	1.68	2.81	NA
SZH2018041	NC	56	12	Female	145	41	1	2	5.96	1.13	5.7	5.27	1.99	3.65	NA
SZH2018042	NC	55	6	Female	166	71	1	2	6.15	1.41	5.2	5.3	1.81	3.52	NA
SZH2018043	NC	57	14	Female	165	89	1	2	6.38	2.25	5.8	6.55	1.71	4	NA
SZH2018044	NC	54	13	Male	170	70	1	2	5.48	1.51	5.3	5.31	1.7	2.45	NA
SZH2018045	NC	54	10	Female	159	68	1	2	5.32	0.76	5.2	5.56	1.54	2.35	NA
SZH2018046	NC	55	10	Female	163	63	1	2	5.88	1.1	5.8	7.07	1.54	3.61	NA
SZH2018047	NC	57	10	Male	168	54	2	1	5.2	1.8	5.5	5.92	2.11	1.98	NA
SZH2018048	NC	25	18	Female	140	42	1	2	5.45	0.85	5	5.16	1.89	3.01	NA
SZH2018049	NC	62	9	Female	161	62	1	2	5.54	0.89	5.7	5.61	1.56	3.36	NA
SZH2018050	NC	62	9	Female	146	56	1	2	8.64	1.45	5.8	6.55	2	5.91	NA
SZH2018051	NC	25	17	Male	178	62	1	2	4.83	0.56	5.1	4.36	1.95	3.14	NA
SZH2018053	NC	20	15	Male	175	63	1	1	4.29	0.83	4.7	5.45	1.5	2.32	NA
SZH2018057	NC	56	10	Male	164	72	1	2	7.24	1.49	6.1	7.33	1.46	4.84	NA
SZH2018058	NC	54	10	Female	158	62	1	2	6.91	0.96	5.6	5.86	1.82	4.39	NA
SZH2018061	NC	60	7	Female	153	53	1	1	7.68	1.21	5.9	6.01	2.19	4.72	NA
SZH2018062	NC	60	9	Female	150	56	1	2	8.48	1.48	5.8	5.75	1.42	5.85	NA
SZH2018067	NC	54	9	Female	158	61	1	2	5.56	0.88	5.4	4.95	2.32	3.55	NA
SZH2018068	NC	26	19	Female	160	48	1	2	5.59	0.87	5.3	4.9	1.99	3.72	NA
SZH2018072	NC	23	16	Male	172	57	2	2	6.51	0.68	5.5	5.43	1.77	4.06	NA
SZH2018074	NC	25	12	Male	172	79	2	1	7.7	1.4	5.3	5.53	1.46	5.5	NA
SZH2018075	NC	30	19	Male	174	80	1	1	6.78	1.38	5.3	6.2	1.46	4.35	NA
SZH2018076	NC	26	16	Male	176	70	1	1	5.17	0.87	5.3	5.65	1.84	2.57	NA
SZH2018077	NC	65	12	Female	153	71	1	2	6.06	1.6	6.6	7.22	1.87	3.34	NA
SZH2018078	NC	62	12	Female	156	60	1	2	6.55	1.05	5.2	6.08	1.98	3.73	NA
SZH2019002	NC	61	10	Female	152	52	1	2	8.4	2	5.9	6.87	1.63	5.47	NA
SZH2019003	NC	60	10	Female	157	58	1	2	7.75	2.46	5.9	6.34	1.22	5.06	NA
SZH2019004	NC	60	9	Female	154	53	1	2	7.64	1.6	5.5	5.49	1.68	4.76	NA
SZH2019005	NC	61	18	Male	175	71	1	2	7.54	0.87	5.6	6	1.73	4.71	NA
SZH2019006	NC	63	12	Male	173	64	1	2	6.19	0.75	5.6	6.12	1.84	3.3	NA
SZH2019007	NC	36	17	Male	173	78	2	2	6.63	1.44	5.5	5.64	1.11	4.5	NA
SZH2019008	NC	39	16	Male	164	60	1	1	6.67	0.7	5.2	5.57	1.54	4.06	NA
SZH2019009	NC	36	15	Male	165	53	1	2	4.5	0.79	4.9	5.64	1.07	2.48	NA
SZH2019010	NC	30	15	Male	170	72	1	1	6.94	1.26	5	5.71	0.94	4.96	NA
SZH2019012	NC	33	19	Male	179	85	1	1	10.33	2.23	5.3	5.81	1.65	3.62	NA
SZH2019013	NC	32	16	Male	170	68	1	1	6.91	1.34	5.3	5.75	1.32	4.1	NA
SZH2019014	NC	47	9	Female	151	47	1	2	5.7	0.72	5.2	5.83	1.9	2.66	NA
SZH2019015	NC	43	16	Male	168	51	1	2	7.39	0.93	5.1	5.71	1.91	4.07	NA
SZH2019016	NC	33	19	Male	171	66	1	2	6.95	1.04	5.1	5.53	1.84	3.73	NA
SZH2019017	NC	37	19	Female	161	64	1	2	4.8	1.1	5.3	5.74	1.42	1.93	NA
SZH2019018	NC	37	15	Female	150	45	1	2	6.25	1.19	5.1	5.92	1.83	3.18	NA
SZH2019019	NC	36	16	Female	151	48	1	1	6.53	0.67	5.2	5.62	2.05	3.1	NA
SZH2019020	NC	30	16	Male	175	76	1	1	6.49	1.47	5.2	6.6	1.84	3.35	NA
SZH2019021	NC	36	19	Male	171	90	1	2	6.05	1.71	6.4	7.11	1.56	3.19	NA
SZH2019022	NC	30	19	Male	173	55	1	2	6.79	0.81	5.3	5.44	1.73	3.59	NA
SZH2019023	NC	48	8	Male	175	63	1	1	6.32	0.7	5.1	5.34	1.68	3.2	NA
SZH2019024	NC	30	21	Male	169	70	1	1	6.75	1.75	5.2	5.71	1.33	3.69	NA
SZH2019025	NC	62	12	Female	152	47	1	2	7.08	1.76	5.7	5.71	1.58	3.81	NA
SZH2019026	NC	65	12	Female	156	56	1	2	8.3	1.52	4.2	5.4	1.72	4.65	NA
SZH2019028	NC	42	19	Female	160	54	1	2	4.6	0.8	5	5.21	1.69	4.06	NA
SZH2019029	NC	48	17	Female	154	56	1	1	6.44	1.26	5.4	5.63	1.6	4.48	NA
SZP2016002	SZ	28	12	Male	NA	NA	1	2	3.14	0.55	5.1	4.44	1.41	1.45	2
SZP2016003	SZ	44	16	Male	NA	NA	1	2	4.4	1.6	5.5	5.39	1.12	2.92	1
SZP2016007	SZ	28	14	Female	NA	NA	2	2	3.8	0.47	5.1	3.66	1.79	2.37	2
SZP2016008	SZ	42	7	Female	NA	NA	1	2	6.5	1.2	5	5.42	1.8	4.2	2
SZP2016009	SZ	36	16	Female	NA	NA	1	1	6.16	1.2	5	3.73	1.13	5.34	3
SZP2016010	SZ	45	0	Female	NA	NA	1	2	5.29	1.46	5.4	4.79	1.64	3.02	1
SZP2016011	SZ	38	5	Male	NA	NA	1	2	6.34	4.01	2.39	4.85	0.94	4.68	2
SZP2016012	SZ	26	16	Male	NA	NA	1	1	5.4	1.81	4.52	4.51	1.79	3.59	4
SZP2017001	SZ	25	9	Female	NA	NA	1	2	5.36	1.96	2.11	4.79	1.51	4.07	2
SZP2017013	SZ	23	14	Female	NA	NA	2	2	4.27	0.93	5.1	3.54	1.58	2.9	4
SZP2018001	SZ	25	10	Female	158	47.5	1	2	5.45	1.5	4.8	4.96	2	3	1
SZP2018002	SZ	23	12	Male	173	60	1	2	3.71	0.75	4.4	4.11	1.54	2.31	0
SZP2018003	SZ	27	9	Male	174.5	69	2	2	4.9	1.12	5.4	3.62	1.69	3.77	2
SZP2018004	SZ	22	7	Female	160	50	1	2	3.85	0.63	4.8	4.46	1.68	2.4	1
SZP2018005	SZ	23	10	Male	172	76	2	2	4.41	1.95	5	3.8	1.34	3.34	4
SZP2018006	SZ	35	9	Male	170	75	1	2	3.85	1.11	4.2	3.3	1.42	2.66	4
SZP2018007	SZ	55	6	Female	159	70	1	2	5.53	1.29	7.2	10.16	1.43	4.06	2
SZP2018008	SZ	42	14	Female	164	64	1	2	4.61	0.78	4.7	5.02	2.15	2.6	2
SZP2018009	SZ	30	15	Female	155	46	1	2	4.13	0.51	4.6	4.58	2.11	2.13	4
SZP2018011	SZ	61	12	Male	170	56	2	2	4.67	0.66	4.7	4.44	1.77	2.95	2
SZP2018012	SZ	22	10	Male	168	90	1	2	5.78	2.45	4.5	5.46	1.21	4.19	4
SZP2018013	SZ	38	16	Male	170	82	2	2	5.24	3.3	4.6	4.78	1.18	3.67	1
SZP2018014	SZ	47	3	Male	158	60	1	2	5.57	0.74	5.9	5.5	2.3	3.66	4
SZP2018015	SZ	48	9	Female	163	60	1	2	6.44	2.63	5.1	6.87	1.42	4.95	2
SZP2018016	SZ	30	15	Female	164	64	1	2	4.87	2.35	5.3	5.9	1.28	3.35	4
SZP2018017	SZ	28	9	Male	157	52.5	1	2	4.48	1.07	5.2	5.16	1.57	3.2	2
SZP2018018	SZ	49	9	Female	155	69	1	2	6.47	1.47	5.1	4.89	1.8	4.84	1
SZP2018019	SZ	38	15	Male	175	81	1	2	4.09	1.23	5.1	5	1.41	2.61	1
SZP2018020	SZ	25	15	Female	153	25	1	2	5.08	1.69	5.2	6.2	1.27	3.81	0
SZP2018021	SZ	30	11	Male	170	72	2	2	6.08	4.22	5.5	5.06	1.21	4.64	2
SZP2018023	SZ	25	12	Male	175	55	1	2	4.97	2.88	4.8	4.79	1.38	3.39	0
SZP2018024	SZ	45	21	Male	179	75	1	2	4.34	3.7	6.3	6.71	1.01	3.03	1
SZP2018025	SZ	51	12	Male	173	65	2	2	6.3	0.58	6.2	6.03	1.56	3.57	0
SZP2018026	SZ	44	12	Female	152	72	1	2	7.33	2.69	6.1	5.57	1.81	4.25	4
SZP2018027	SZ	19	13	Female	170	80	1	2	5.22	1.51	5.8	6.69	1.28	2.64	3
SZP2018028	SZ	28	18	Male	171	72	1	2	3.88	0.77	5.3	4.93	1.33	1.81	2
SZP2018029	SZ	23	15	Female	168	66	1	2	5.31	0.8	5.6	5.98	1.97	2.47	4
SZP2018032	SZ	32	15	Male	170	60	1	2	4.85	1.53	5.3	5.13	1.49	2.37	1
SZP2018033	SZ	42	15	Female	163	50	1	2	4.8	0.63	4.8	2.53	2.16	2.06	2
SZP2018034	SZ	29	19	Male	168	60	1	2	5.87	1.02	5.3	4.36	1.9	3	2
SZP2018035	SZ	47	9	Female	155	44	1	2	6.77	0.9	5.6	4.98	2	3.39	1
SZP2018036	SZ	43	14	Male	173	77	1	2	4.45	2.75	5.6	6.57	0.93	2.44	2
SZP2018037	SZ	31	13	Male	170	91	1	2	5.77	3.62	5.4	5.35	1	3.67	4
SZP2018038	SZ	19	12	Male	165	55	1	2	3.86	0.96	4	5.72	1.04	2.22	4
SZPN2018006	SZ	37	9	Male	161	62	1	2	4.55	1.16	4.9	4.59	1.19	2.86	2
SZPN2018007	SZ	45	12	Male	168	78	1	2	4.14	3.56	5.4	4.99	0.64	2.62	1
SZPN2018010	SZ	53	15	Male	170	64	1	2	2.98	0.77	4.6	4.31	0.94	1.62	2
SZPN2018011	SZ	44	7	Male	168	76	1	2	4.21	1.91	5.2	3.88	0.98	2.65	2
SZPN2018013	SZ	37	12	Male	170	85	1	2	4.84	1.91	5.1	3.94	0.99	3.69	4
SZPN2018016	SZ	54	10	Male	162	78	2	2	4.81	1.01	4.8	3.48	1.17	3.57	4
SZPN2018019	SZ	44	5	Male	170	65	1	2	4.23	1.36	5.8	3.91	1.16	2.51	4
SZPN2018020	SZ	44	9	Male	166	59	1	1	3.22	1.01	5.8	3.91	1.66	1.15	1
SZPN2018028	SZ	61	12	Male	170	74	1	2	4.35	1.45	4.2	4.89	1.25	2.57	4
SZPN2018029	SZ	47	12	Male	175	82	1	2	3.03	0.93	5.8	5.58	1.48	1.33	4
SZPN2018034	SZ	45	12	Male	165	66	1	2	4.78	1.63	5.3	3.79	0.69	3.36	2
SZPN2018035	SZ	65	7	Male	160	51	1	2	4.63	1.09	5.1	4.89	1.35	2.76	1
SZPN2018043	SZ	43	8	Female	153	58	1	2	5.92	1.55	5.1	4.44	0.81	2.46	2
SZPN2018047	SZ	32	9	Male	170	56	1	2	4.55	1.26	5.4	4.78	0.84	3.26	2
SZPN2018048	SZ	35	9	Male	165	75	2	2	3.95	1.17	6	5.16	1.18	2.39	1
SZPN2018050	SZ	43	9	Female	150	54	1	2	4.58	1.68	5.4	4	1.09	2.93	1
SZPN2018051	SZ	56	15	Female	162	88	1	2	3.65	1.75	6.4	4.11	1.06	2.09	2
SZPN2018052	SZ	59	7	Female	154	60	1	2	5.4	1.08	5	3.47	1.32	3.48	1
SZPN2018053	SZ	47	15	Female	158	61	1	2	5.74	1.19	5.6	4.59	1.26	3.91	4
SZPN2018055	SZ	58	12	Female	160	71	1	2	4.06	1.72	6	4.6	1	2.39	0
SZPN2018056	SZ	62	12	Female	157	62	1	2	4.37	1.74	5.7	3.49	1.19	2.69	1
SZPN2018059	SZ	59	12	Female	159	69	1	2	4.31	1.5	6.3	5.34	1.22	2.59	1
SZPN2018060	SZ	59	12	Female	152	55	1	2	5.33	1.35	5.1	3.89	1.48	3.23	0
SZPN2018061	SZ	51	9	Female	150	54	1	2	3.2	0.9	5.8	4.41	1.2	1.69	2
SZPN2018063	SZ	57	12	Female	163	72	1	2	4.9	1.4	6.8	4.89	1.63	2.71	1
SZPN2018064	SZ	50	9	Female	159	78	1	2	4.41	1.28	7.7	6.08	4.52	2.44	1
SZPN2018065	SZ	54	9	Female	151	62.5	1	2	3.88	1.26	6.1	5.06	1.26	2.17	0
SZPN2018066	SZ	46	12	Female	164	86.5	1	2	4.89	1.63	6.2	3.96	1.39	2.94	4
SZPN2018067	SZ	61	12	Female	152	76.5	1	2	5.01	1.89	5.7	4.39	1.15	3.19	4
SZPN2018071	SZ	61	12	Male	172	77	2	2	2.81	1.94	4.5	5.24	0.81	1.63	4
SZPN2018074	SZ	60	9	Male	175	85	2	2	3.55	1.11	6.4	5.21	1.03	2.2	4
SZPN2018078	SZ	65	9	Male	160	68	1	2	4.27	1.36	5.4	4.33	1.03	2.71	4
SZPN2018081	SZ	61	12	Male	175	77	2	2	4.83	0.94	4.9	4.17	1.29	3.15	1
SZPN2018084	SZ	56	12	Male	168	86	1	2	4.91	1.65	5.6	5.4	1.11	3.12	2
SZPN2018092	SZ	63	6	Male	160	40	2	2	3.84	0.77	5.4	4.26	1.44	2.03	1
SZPN2018095	SZ	31	9	Male	170	55	2	2	4.71	2.76	5.6	3.48	0.96	3.02	2
SZPN2019001	SZ	47	9	Male	175	58	2	2	3.82	1.78	5.3	4.84	1.25	2.08	1
SZPN2019005	SZ	53	12	Male	180	74	2	2	6.08	2.43	5.8	4.81	1.4	2.97	1
