# Supplementary material for: Altered gut microbiota associated with symptom severity in schizophrenia
Source: PeerJ. 2020 Jul 29;8:e9574. doi: 10.7717/peerj.9574 (PMC7395597; doi:10.7717/peerj.9574)
Supplement: Supplemental Information 6 [file peerj-08-9574-s006.csv]

#SampleID	Sampletype	Age	EDUYear	Sex	Description
SZH2016001	Health	40	11	Male	SZH2016001
SZH2016003	Health	23	15	Male	SZH2016003
SZH2016004	Health	25	15	Female	SZH2016004
SZH2016007	Health	31	15	Male	SZH2016007
SZH2016010	Health	37	12	Female	SZH2016010
SZH2016012	Health	22	15	Male	SZH2016012
SZH2016023	Health	33	9	Male	SZH2016023
SZH2017005	Health	32	9	Male	SZH2017005
SZH2018002	Health	24	15	Male	SZH2018002
SZH2018004	Health	40	16	Male	SZH2018004
SZH2018006	Health	24	17	Female	SZH2018006
SZH2018008	Health	23	17	Female	SZH2018008
SZH2018009	Health	24	16	Female	SZH2018009
SZH2018010	Health	24	18	Male	SZH2018010
SZH2018020	Health	19	13	Female	SZH2018020
SZH2018021	Health	24	14	Female	SZH2018021
SZH2018023	Health	22	15	Female	SZH2018023
SZH2018026	Health	24	16	Male	SZH2018026
SZH2018028	Health	55	10	Female	SZH2018028
SZH2018029	Health	58	10	Female	SZH2018029
SZH2018030	Health	46	15	Male	SZH2018030
SZH2018031	Health	43	17	Female	SZH2018031
SZH2018032	Health	43	16	Female	SZH2018032
SZH2018034	Health	51	12	Female	SZH2018034
SZH2018035	Health	24	17	Male	SZH2018035
SZH2018036	Health	50	15	Male	SZH2018036
SZH2018037	Health	35	17	Male	SZH2018037
SZH2018038	Health	32	15	Female	SZH2018038
SZH2018039	Health	38	15	Male	SZH2018039
SZH2018040	Health	58	11	Female	SZH2018040
SZH2018041	Health	56	12	Female	SZH2018041
SZH2018042	Health	55	6	Female	SZH2018042
SZH2018043	Health	57	14	Female	SZH2018043
SZH2018044	Health	54	13	Male	SZH2018044
SZH2018045	Health	54	10	Female	SZH2018045
SZH2018046	Health	55	10	Female	SZH2018046
SZH2018047	Health	57	10	Male	SZH2018047
SZH2018048	Health	25	18	Female	SZH2018048
SZH2018049	Health	62	9	Female	SZH2018049
SZH2018050	Health	62	9	Female	SZH2018050
SZH2018051	Health	25	17	Male	SZH2018051
SZH2018053	Health	20	15	Male	SZH2018053
SZH2018057	Health	56	10	Male	SZH2018057
SZH2018058	Health	54	10	Female	SZH2018058
SZH2018061	Health	60	7	Female	SZH2018061
SZH2018062	Health	60	9	Female	SZH2018062
SZH2018067	Health	54	9	Female	SZH2018067
SZH2018068	Health	26	19	Female	SZH2018068
SZH2018072	Health	23	16	Male	SZH2018072
SZH2018074	Health	25	12	Male	SZH2018074
SZH2018075	Health	30	19	Male	SZH2018075
SZH2018076	Health	26	16	Male	SZH2018076
SZH2018077	Health	65	12	Female	SZH2018077
SZH2018078	Health	62	12	Female	SZH2018078
SZH2019002	Health	61	10	Female	SZH2019002
SZH2019003	Health	60	10	Female	SZH2019003
SZH2019004	Health	60	9	Female	SZH2019004
SZH2019005	Health	61	18	Male	SZH2019005
SZH2019006	Health	63	12	Male	SZH2019006
SZH2019007	Health	36	17	Male	SZH2019007
SZH2019008	Health	39	16	Male	SZH2019008
SZH2019009	Health	36	15	Male	SZH2019009
SZH2019010	Health	30	15	Male	SZH2019010
SZH2019012	Health	33	19	Male	SZH2019012
SZH2019013	Health	32	16	Male	SZH2019013
SZH2019014	Health	47	9	Female	SZH2019014
SZH2019015	Health	43	16	Male	SZH2019015
SZH2019016	Health	33	19	Male	SZH2019016
SZH2019017	Health	37	19	Female	SZH2019017
SZH2019018	Health	37	15	Female	SZH2019018
SZH2019019	Health	36	16	Female	SZH2019019
SZH2019020	Health	30	16	Male	SZH2019020
SZH2019021	Health	36	19	Male	SZH2019021
SZH2019022	Health	30	19	Male	SZH2019022
SZH2019023	Health	48	8	Male	SZH2019023
SZH2019024	Health	30	21	Male	SZH2019024
SZH2019025	Health	62	12	Female	SZH2019025
SZH2019026	Health	65	12	Female	SZH2019026
SZH2019028	Health	42	19	Female	SZH2019028
SZH2019029	Health	48	17	Female	SZH2019029
SZP2016002	Schizophrenia	28	12	Male	SZP2016002
SZP2016003	Schizophrenia	44	16	Male	SZP2016003
SZP2016007	Schizophrenia	28	14	Female	SZP2016007
SZP2016008	Schizophrenia	42	7	Female	SZP2016008
SZP2016009	Schizophrenia	36	16	Female	SZP2016009
SZP2016010	Schizophrenia	45	0	Female	SZP2016010
SZP2016011	Schizophrenia	38	5	Male	SZP2016011
SZP2016012	Schizophrenia	26	16	Male	SZP2016012
SZP2017001	Schizophrenia	25	9	Female	SZP2017001
SZP2017013	Schizophrenia	23	14	Female	SZP2017013
SZP2018001	Schizophrenia	25	10	Female	SZP2018001
SZP2018002	Schizophrenia	23	12	Male	SZP2018002
SZP2018003	Schizophrenia	27	9	Male	SZP2018003
SZP2018004	Schizophrenia	22	7	Female	SZP2018004
SZP2018005	Schizophrenia	23	10	Male	SZP2018005
SZP2018006	Schizophrenia	35	9	Male	SZP2018006
SZP2018007	Schizophrenia	55	6	Female	SZP2018007
SZP2018008	Schizophrenia	42	14	Female	SZP2018008
SZP2018009	Schizophrenia	30	15	Female	SZP2018009
SZP2018011	Schizophrenia	61	12	Male	SZP2018011
SZP2018012	Schizophrenia	22	10	Male	SZP2018012
SZP2018013	Schizophrenia	38	16	Male	SZP2018013
SZP2018014	Schizophrenia	47	3	Male	SZP2018014
SZP2018015	Schizophrenia	48	9	Female	SZP2018015
SZP2018016	Schizophrenia	30	15	Female	SZP2018016
SZP2018017	Schizophrenia	28	9	Male	SZP2018017
SZP2018018	Schizophrenia	49	9	Female	SZP2018018
SZP2018019	Schizophrenia	38	15	Male	SZP2018019
SZP2018020	Schizophrenia	25	15	Female	SZP2018020
SZP2018021	Schizophrenia	30	11	Male	SZP2018021
SZP2018023	Schizophrenia	25	12	Male	SZP2018023
SZP2018024	Schizophrenia	45	21	Male	SZP2018024
SZP2018025	Schizophrenia	51	12	Male	SZP2018025
SZP2018026	Schizophrenia	44	12	Female	SZP2018026
SZP2018027	Schizophrenia	19	13	Female	SZP2018027
SZP2018028	Schizophrenia	28	18	Male	SZP2018028
SZP2018029	Schizophrenia	23	15	Female	SZP2018029
SZP2018032	Schizophrenia	32	15	Male	SZP2018032
SZP2018033	Schizophrenia	42	15	Female	SZP2018033
SZP2018034	Schizophrenia	29	19	Male	SZP2018034
SZP2018035	Schizophrenia	47	9	Female	SZP2018035
SZP2018036	Schizophrenia	43	14	Male	SZP2018036
SZP2018037	Schizophrenia	31	13	Male	SZP2018037
SZP2018038	Schizophrenia	19	12	Male	SZP2018038
SZPN2018006	Schizophrenia	37	9	Male	SZPN2018006
SZPN2018007	Schizophrenia	45	12	Male	SZPN2018007
SZPN2018010	Schizophrenia	53	15	Male	SZPN2018010
SZPN2018011	Schizophrenia	44	7	Male	SZPN2018011
SZPN2018013	Schizophrenia	37	12	Male	SZPN2018013
SZPN2018016	Schizophrenia	54	10	Male	SZPN2018016
SZPN2018019	Schizophrenia	44	5	Male	SZPN2018019
SZPN2018020	Schizophrenia	44	9	Male	SZPN2018020
SZPN2018028	Schizophrenia	61	12	Male	SZPN2018028
SZPN2018029	Schizophrenia	47	12	Male	SZPN2018029
SZPN2018034	Schizophrenia	45	12	Male	SZPN2018034
SZPN2018035	Schizophrenia	65	7	Male	SZPN2018035
SZPN2018043	Schizophrenia	43	8	Female	SZPN2018043
SZPN2018047	Schizophrenia	32	9	Male	SZPN2018047
SZPN2018048	Schizophrenia	35	9	Male	SZPN2018048
SZPN2018050	Schizophrenia	43	9	Female	SZPN2018050
SZPN2018051	Schizophrenia	56	15	Female	SZPN2018051
SZPN2018052	Schizophrenia	59	7	Female	SZPN2018052
SZPN2018053	Schizophrenia	47	15	Female	SZPN2018053
SZPN2018055	Schizophrenia	58	12	Female	SZPN2018055
SZPN2018056	Schizophrenia	62	12	Female	SZPN2018056
SZPN2018059	Schizophrenia	59	12	Female	SZPN2018059
SZPN2018060	Schizophrenia	59	12	Female	SZPN2018060
SZPN2018061	Schizophrenia	51	9	Female	SZPN2018061
SZPN2018063	Schizophrenia	57	12	Female	SZPN2018063
SZPN2018064	Schizophrenia	50	9	Female	SZPN2018064
SZPN2018065	Schizophrenia	54	9	Female	SZPN2018065
SZPN2018066	Schizophrenia	46	12	Female	SZPN2018066
SZPN2018067	Schizophrenia	61	12	Female	SZPN2018067
SZPN2018071	Schizophrenia	61	12	Male	SZPN2018071
SZPN2018074	Schizophrenia	60	9	Male	SZPN2018074
SZPN2018078	Schizophrenia	65	9	Male	SZPN2018078
SZPN2018081	Schizophrenia	61	12	Male	SZPN2018081
SZPN2018084	Schizophrenia	56	12	Male	SZPN2018084
SZPN2018092	Schizophrenia	63	6	Male	SZPN2018092
SZPN2018095	Schizophrenia	31	9	Male	SZPN2018095
SZPN2019001	Schizophrenia	47	9	Male	SZPN2019001
SZPN2019005	Schizophrenia	53	12	Male	SZPN2019005
